# Supplementary material for: Hiding in plain sight: New virus genomes discovered via a systematic analysis of fungal public transcriptomes
Source: PLoS One. 2019 Jul 24;14(7):e0219207. doi: 10.1371/journal.pone.0219207 (PMC6655640; doi:10.1371/journal.pone.0219207)
Supplement: S1 Table — (XLSX) [file pone.0219207.s012.xlsx]

## Sheet: SRA datasets
Table S1: Complete list of BioProjects and SRA datasets analyzed
Genus	species	BioProject	SRAFile(s)
Aaosphaeria	arxii	PRJNA250693	SRR1587956
Acephala	macrosclerotiorum	PRJNA372969	SRR5487542
Acidomyces	richmondensis	PRJNA250470	SRR1797521
Acremonium	chrysogenum	PRJNA251581	SRR1339901
Acremonium	chrysogenum	PRJNA353580	SRR5020673
Alternaria	brassicicola	PRJNA156709	SRR448379
Alternaria	brassicicola	PRJNA254725	SRR1509186
Amauroascus	mutatus	PRJNA284880	SRR2045736
Amauroascus	niger	PRJNA284880	SRR2045737
Amniculicola	lignicola	PRJNA250426	SRR1587312
Amorphotheca	resinae	PRJNA250956	SRR3314111
Amorphotheca	resinae	PRJNA373008	SRR5486941
Ampelomyces	quisqualis	PRJNA372922	SRR5487889
Anthostoma	avocetta	PRJNA251040	SRR1796774
Anthracobia	macrocystis	PRJNA372814	SRR5579285
Arthrinium	malaysianum	PRJNA186407	SRR746797
Arthrobotrys	oligospora	PRJNA196394	SRR824257
Arthroderma	benhamiae	PRJNA296950	SRR2560478
Ascochyta	rabiei	PRJNA288273	SRR2086542
Ascodesmis	nigricans	PRJNA259029	SRR4063760
Aspergillus	aculeatinus	PRJNA250910	SRR1799574
Aspergillus	amstelodami	PRJNA322569	SRR3576260
Aspergillus	brasiliensis	PRJNA358286	SRR5126180
Aspergillus	brunneoviolaceus	PRJNA250914	SRR1799575
Aspergillus	calidoustus	PRJEB7718	ERR677100
Aspergillus	campestris	PRJNA250800	SRR1587412
Aspergillus	carbonarius	PRJNA286841	SRR2062185
Aspergillus	costaricaensis	PRJNA250916	SRR3501512
Aspergillus	cristatus	PRJNA274642	SRR1790496
Aspergillus	ellipticus	PRJNA250911	SRR1799565
Aspergillus	eucalypticola	PRJNA250923	SRR1799576
Aspergillus	fijiensis	PRJNA250922	SRR3501506
Aspergillus	flavus	PRJNA144055	SRR283857
Aspergillus	flavus	PRJNA164607	SRR495774
Aspergillus	flavus	PRJNA173082	SRR544871
Aspergillus	flavus	PRJNA178638	SRR610538
Aspergillus	flavus	PRJNA189328	SRR726239
Aspergillus	flavus	PRJNA232295	SRR1066785
Aspergillus	flavus	PRJNA237320	SRR1169892
Aspergillus	flavus	PRJNA278877	SRR1929577
Aspergillus	flavus	PRJNA281697	SRR1984878
Aspergillus	flavus	PRJNA294865	SRR2277030
Aspergillus	flavus	PRJNA298505	SRR2632952
Aspergillus	flavus	PRJNA299060	SRR2682572
Aspergillus	flavus	PRJNA300619	SRR2873917
Aspergillus	flavus	PRJNA338480	SRR4031439
Aspergillus	flavus	PRJNA348383	SRR5061908
Aspergillus	flavus	PRJNA378205	SRR5314223
Aspergillus	fumigatus	PRJDB3180	DRR057054
Aspergillus	fumigatus	PRJDB4747	DRR059461
Aspergillus	fumigatus	PRJDB5273	DRR075868
Aspergillus	fumigatus	PRJEB1583	ERR236939
Aspergillus	fumigatus	PRJEB1586	ERR236997
Aspergillus	fumigatus	PRJEB3185	ERR161599
Aspergillus	fumigatus	PRJNA144647	SRR309220
Aspergillus	fumigatus	PRJNA238506	SRR1171328
Aspergillus	fumigatus	PRJNA240324	SRR1184687
Aspergillus	fumigatus	PRJNA240563	SRR1548332
Aspergillus	fumigatus	PRJNA240892	SRR1186406
Aspergillus	fumigatus	PRJNA241401	SRR1197141
Aspergillus	fumigatus	PRJNA261827	SRR1583955
Aspergillus	fumigatus	PRJNA276127	SRR1813907
Aspergillus	fumigatus	PRJNA287921	SRR2076093
Aspergillus	fumigatus	PRJNA305564	SRR2984441
Aspergillus	fumigatus	PRJNA308356	SRR3095794
Aspergillus	fumigatus	PRJNA308518	SRR3098040
Aspergillus	fumigatus	PRJNA312558	SRR3233134
Aspergillus	fumigatus	PRJNA323497	SRR3591503
Aspergillus	fumigatus	PRJNA327227	SRR3734545
Aspergillus	fumigatus	PRJNA336568	SRR4000584
Aspergillus	fumigatus	PRJNA382191	SRR5441597
Aspergillus	fumigatus	PRJNA52787	SRR068954
Aspergillus	glaucus	PRJNA291955	SRR2163054
Aspergillus	heteromorphus	PRJNA250969	SRR1799577
Aspergillus	homomorphus	PRJNA250984	SRR1799578;SRR3501509
Aspergillus	ibericus	PRJNA250974	SRR3501509
Aspergillus	indologenus	PRJNA250978	SRR1801410
Aspergillus	japonicus	PRJNA250976	SRR4063263
Aspergillus	lacticoffeatus	PRJNA250971	SRR1799579
Aspergillus	luchuensis	PRJNA356975	SRR5097374
Aspergillus	luchuensis	PRJNA358288	SRR5126146
Aspergillus	montevidensis	PRJNA322569	SRR3576259
Aspergillus	neoniger	PRJNA250996	SRR1801411
Aspergillus	nidulans	PRJDB3191	DRR059453
Aspergillus	nidulans	PRJDB4821	DRR060260
Aspergillus	nidulans	PRJNA188657	SRR676520
Aspergillus	nidulans	PRJNA268669	SRR1664216
Aspergillus	nidulans	PRJNA276127	SRR1816788
Aspergillus	nidulans	PRJNA293111	SRR2170285
Aspergillus	nidulans	PRJNA293709	SRR2180251
Aspergillus	nidulans	PRJNA294437	SRR2225887
Aspergillus	nidulans	PRJNA311945	SRR3212502
Aspergillus	nidulans	PRJNA337983	SRR4009440
Aspergillus	nidulans	PRJNA345604	SRR4368910
Aspergillus	nidulans	PRJNA355963	SRR5069240
Aspergillus	nidulans	PRJNA373914	SRR5241853
Aspergillus	niger	PRJDB4747	DRR059467
Aspergillus	niger	PRJNA205471	SRR867792
Aspergillus	niger	PRJNA250529	SRR1799278
Aspergillus	niger	PRJNA255841	SRR1524306
Aspergillus	niger	PRJNA299483	SRR2771682
Aspergillus	niger	PRJNA318352	SRR3374423
Aspergillus	niger	PRJNA320850	SRR3479369
Aspergillus	niger	PRJNA327096	SRR3726215
Aspergillus	niger	PRJNA328955	SRR3921618
Aspergillus	niger	PRJNA350271	SRR4446735
Aspergillus	novofumigatus	PRJNA250796	SRR1587370
Aspergillus	ochraceoroseus	PRJNA250798	SRR1587379
Aspergillus	oryzae	PRJDB1880	DRR003571
Aspergillus	oryzae	PRJDB2139	DRR003569
Aspergillus	oryzae	PRJDB2320	DRR003570
Aspergillus	oryzae	PRJDB2646	DRR003573
Aspergillus	oryzae	PRJDB2791	DRR003572
Aspergillus	oryzae	PRJDB4747	DRR059464
Aspergillus	oryzae	PRJNA121091	SRR063693
Aspergillus	oryzae	PRJNA178638	SRR610542
Aspergillus	oryzae	PRJNA248324	SRR1425374
Aspergillus	oryzae	PRJNA305561	SRR2984402
Aspergillus	piperis	PRJNA250968	SRR4063260
Aspergillus	saccharolyticus	PRJNA250985	SRR1799580
Aspergillus	sclerotiicarbonarius	PRJNA250912	SRR1801401
Aspergillus	sclerotioniger	PRJNA250913	SRR1799563
Aspergillus	steynii	PRJNA250799	SRR1587405
Aspergillus	sydowii	PRJNA207689	SRR486614
Aspergillus	sydowii	PRJNA242454	SRR1201684
Aspergillus	sydowii	PRJNA304078	SRR2960314
Aspergillus	sydowii	PRJNA353756	SRR5576788
Aspergillus	sydowii	PRJNA358293	SRR5126119
Aspergillus	terreus	PRJNA296012	SRR2409422
Aspergillus	terreus	PRJNA360953	SRR5167787
Aspergillus	tubingensis	PRJNA358285	SRR5126196
Aspergillus	uvarum	PRJNA250981	SRR1799582
Aspergillus	vadensis	PRJNA250977	SRR1799583
Aspergillus	versicolor	PRJNA358291	SRR5126117
Aspergillus	violaceofuscus	PRJNA250975	SRR3501508
Aspergillus	wentii	PRJNA358290	SRR5126179
Aureobasidium	melanogenum	PRJNA309099	SRR3109571
Aureobasidium	pullulans	PRJNA251264	SRR5145577
Aureobasidium	pullulans	PRJNA301913	SRR2915685
Beauveria	bassiana	PRJNA173231	SRR545683
Beauveria	bassiana	PRJNA174866	SRR567506
Beauveria	bassiana	PRJNA193558	SRR786686
Beauveria	bassiana	PRJNA226222	SRR1023677
Beauveria	bassiana	PRJNA232447	SRR1057281
Beauveria	bassiana	PRJNA253184	SRR1427291
Beauveria	bassiana	PRJNA257254	SRR1534388
Beauveria	bassiana	PRJNA260878	SRR3269778
Beauveria	bassiana	PRJNA273183	SRR1767720
Beauveria	bassiana	PRJNA291528	SRR2136033
Beauveria	bassiana	PRJNA306902	SRR3043102
Beauveria	bassiana	PRJNA383131	SRR5453675
Bimuria	novae-zelandiae	PRJNA250572	SRR1588024
Bipolaris	sorokiniana	PRJNA53923	SRR3927048
Botrytis	cinerea	PRJNA293283	SRR2174493
Botrytis	cinerea	PRJNA336478	SRR3999585
Botrytis	cinerea	PRJNA351919	SRR5040505
Buergenerula	spartinae	PRJNA269089	SRR1695860
Bulgaria	inquinans	PRJNA372815	SRR5488107
Bussabanomyces	longisporus	PRJNA269089	SRR1695861
Byssoonygena	ceratinophila	PRJNA284880	SRR2045738
Byssothecium	circinans	PRJNA250584	SRR3439938
Cadophora	sp.	PRJNA250852	SRR1587637
Caloscypha	fulgens	PRJNA372816	SRR5491274
Cenococcum	geophilum	PRJNA196023	SRR398303
Cenococcum	geophilum	PRJNA327385	SRR3734050
Cercospora	zeina	PRJNA355557	SRR5063175
Chalara	longipes	PRJNA251037	SRR1796783
Choiromyces	venosus	PRJNA250524	SRR1587749
Chrysosporium	queenslandicum	PRJNA284880	SRR2045740
Cladophialophora	immunda	PRJNA325796	SRR2571134
Clathrospora	elynae	PRJNA259052	SRR4054983
Clohesyomyces	aquaticus	PRJNA372822	SRR5494002
Clonostachys	rosea	PRJNA258670	SRR4063417
Clonostachys	rosea	PRJNA272346	SRR1751511
Coccidioides	posadasii	PRJNA338286	SRR4015208
Coccodinium	bartschii	PRJNA259025	SRR4052162
Coccomyces	strobi	PRJNA372823	SRR5487545
Colletotrichum	caudatum	PRJNA262373	SRR5145569
Colletotrichum	eremochloae	PRJNA262412	SRR5166050
Colletotrichum	falcatum	PRJNA262215	SRR5166051
Colletotrichum	falcatum	PRJNA272832	SRR1765657
Colletotrichum	fioriniae	PRJNA372827	SRR5506722
Colletotrichum	gloeosporioides	PRJNA178310	SRR609271
Colletotrichum	gloeosporioides	PRJNA238599	SRR1171641
Colletotrichum	gloeosporioides	PRJNA300348	SRR2844617
Colletotrichum	gloeosporioides	PRJNA391239	SRR5723443
Colletotrichum	godetiae	PRJNA372825	SRR5506725
Colletotrichum	higginsianum	PRJNA148307	SRR364395
Colletotrichum	higginsianum	PRJNA264846	SRR1630207
Colletotrichum	incanum	PRJNA287627	SRR2072467
Colletotrichum	lupini	PRJNA372826	SRR5506723
Colletotrichum	navitas	PRJNA262223	SRR5166244
Colletotrichum	navitas	PRJNA262225	SRR5166338
Colletotrichum	somersetensis	PRJNA262443	SRR5166063
Colletotrichum	sublineola	PRJNA262379	SRR5145573
Colletotrichum	tofieldiae	PRJNA287627	SRR2072452
Colletotrichum	zoysiae	PRJNA262216	SRR5166062
Coniochaeta	ligniaria	PRJNA256711	SRR2131145
Coniochaeta	ligniaria	PRJNA256712	SRR1588071
Coniochaeta	spPMI546	PRJNA250756	SRR3453022
Cordyceps	cicadae	PRJNA324675	SRR3655293
Cordyceps	cicadae	PRJNA376476	SRR5279602
Cordyceps	militaris	PRJNA170029	SRR518537
Corollospora	maritima	PRJNA250801	SRR3490952
Corollospora	maritima	PRJNA274818	SRR1793202
Corynespora	cassiicola	PRJNA250634	SRR4061751
Cryphonectria	parasitica	PRJNA258639	SRR1557137
Cryphonectria	parasitica	PRJNA369604	SRR5235483
Cryphonectria	parasitica	PRJNA369604	SRR5235468
Daldinia	eschscholtzii	PRJNA250743	SRR1798141
Decorospora	gaudefroyi	PRJNA372915	SRR5487497
Delitschia	confertaspora	PRJNA250740	SRR3440303
Diatrype	disciformis	PRJNA251269	SRR1797162
Didymella	exigua	PRJNA207857	SRR488350
Didymocrea	sadasivanii	PRJNA372835	SRR5494005
Didymosphaeria	enalia	PRJNA256706	SRR1587972
Dissoconium	aciculare	PRJNA250413	SRR1797190
Dothidotthia	symphoricarpi	PRJNA250424	SRR1587320
Drechmeria	coniospora	PRJNA269584	SRR1930119
Drechslerella	stenobrocha	PRJNA236481	SRR1145648
Epichloe	festucae	PRJNA299335	SRR3102671
Epichloe	festucae	PRJNA308860	SRR3105525
Epichloe	hybrida	PRJNA299335	SRR3102659
Epichloe	typhina	PRJNA299335	SRR3102668
Epichloe	typhina	PRJNA308860	SRR3105526
Eremomyces	bilateralis	PRJNA250468	SRR1587346
Escovopsis	weberi	PRJNA253870	SRR1639281
Exophiala	mesophila	PRJNA325797	SRR2570632
Exophiala	oligosperma	PRJNA325798	SRR2570634
Exophiala	sideris	PRJNA325799	SRR2570635
Exophiala	spinifera	PRJNA325800	SRR2571135
Exophiala	xenobiotica	PRJNA325801	SRR2570633
Fusarium	graminearum	PRJNA197332	SRR828733
Fusarium	graminearum	PRJNA221153	SRR999638
Fusarium	graminearum	PRJNA227143	SRR1027330
Fusarium	graminearum	PRJNA239711	SRR1179895
Fusarium	graminearum	PRJNA240256	SRR1185285
Fusarium	graminearum	PRJNA254543	SRR1508760
Fusarium	graminearum	PRJNA262571	SRR1592424
Fusarium	graminearum	PRJNA262846	SRR1596060
Fusarium	graminearum	PRJNA263651	SRR4445678
Fusarium	graminearum	PRJNA263651	SRR4445676
Fusarium	graminearum	PRJNA273653	SRR1772867
Fusarium	graminearum	PRJNA289285	SRR2518132
Fusarium	graminearum	PRJNA292945	SRR3168567
Fusarium	graminearum	PRJNA293109	SRR2170115
Fusarium	graminearum	PRJNA293594	SRR2182495
Fusarium	graminearum	PRJNA298346	SRR2603147
Fusarium	graminearum	PRJNA304218	SRR3055829
Fusarium	graminearum	PRJNA314297	SRR3203806
Fusarium	graminearum	PRJNA316100	SRR3286072
Fusarium	graminearum	PRJNA326901	SRR3721336
Fusarium	graminearum	PRJNA345628	SRR4372406
Fusarium	graminearum	PRJNA347833	SRR4415737
Fusarium	graminearum	PRJNA376074	SRR5282269
Fusarium	graminearum	PRJNA376640	SRR5282546
Fusarium	graminearum	PRJNA390225	SRR5678737
Fusarium	oxysporum	PRJNA294248	SRR3474099
Fusarium	oxysporum	PRJNA303949	SRR2960134
Fusarium	oxysporum	PRJNA322439	SRR3727692
Fusarium	oxysporum	PRJNA323849	SRR3609438
Fusarium	oxysporum	PRJNA48015	SRR190803
Fusarium	poae	PRJNA319914	SRR3953125
Fusarium	proliferatum	PRJNA311604	SRR3161849
Fusarium	proliferatum	PRJNA392340	SRR5814194
Fusarium	pseudograminearum	PRJNA326033	SRR3695294
Fusarium	solani	PRJNA323849	SRR3609447
Fusarium	verticillioides	PRJNA262571	SRR1592418
Fusarium	verticillioides	PRJNA275769	SRR1810215
Fusarium	verticillioides	PRJNA320757	SRR3479291
Fusarium	virguliforme	PRJNA248018	SRR1382101
Fusarium	virguliforme	PRJNA289542	SRR3193213
Gaeumannomyces	avenae	PRJNA269089	SRR1695862
Gaeumannomyces	graminis	PRJNA269089	SRR1695910
Gaeumannomyces	radicicola	PRJNA269089	SRR1695864
Gaeumannomyces	tritici	PRJNA268052	SRR1664730
Gaeumannomyces	tritici	PRJNA52815	SRR081550
Grosmannia	clavigera	PRJNA184372	SRR636711
Grosmannia	clavigera	PRJNA39837	SRR037886
Gymnascella	aurantiaca	PRJNA196037	SRR497474
Gyromitra	esculenta	PRJNA372840	SRR5491178
Histoplasma	capsulatum	PRJNA214093	SRR949916
Histoplasma	capsulatum	PRJNA283425	SRR2015209
Hortaea	acidophila	PRJNA372841	SRR5487552
Hortaea	werneckii	PRJNA356640	SRR5086622
Hypoxylon	sp.	PRJNA250742	SRR1801292
Hypoxylon	spEC38	PRJNA250737	SRR1798132
Isaria	cateniannulata	PRJNA317747	SRR3501158
Kalaharituber	pfeilii	PRJNA372846	SRR5506696
Karstenula	rhodostoma	PRJNA250576	SRR1588053
Khuskia	oryzae	PRJNA372847	SRR5489234
Knoxdaviesia	proteae	PRJNA275563	SRR2962986
Lasallia	pustulata	PRJEB11664	ERR1110285
Lasiodiplodia	theobromae	PRJNA305901	SRR2994047
Lasiodiplodia	theobromae	PRJNA387508	SRR5585649
Leptosphaeria	biglobosa	PRJNA230885	SRR1151408
Leptosphaeria	maculans	PRJNA230885	SRR1151407
Leptosphaeria	maculans	PRJNA322501	SRR3571668
Leptosphaeria	maculans	PRJNA328045	SRR3750692
Lindgomyces	ingoldianus	PRJNA372850	SRR5487617
Lineolata	rhizophorae	PRJNA372851	SRR5489199
Lollipopaia	minuta	PRJNA372916	SRR5487522
Lophiostoma	macrostomum	PRJNA250423	SRR1797204
Lophium	mytilinum	PRJNA250592	SRR1588056
Lophodermium	nitens	PRJNA262384	SRR5153207
Loramyces	juncicola	PRJNA372853	SRR5487643
Loramyces	macrosporus	PRJNA372852	SRR5488109
Macgarvieomyces	juncicola	PRJNA269089	SRR1695865
Macrophomina	phaseolina	PRJNA326815	SRR5282579
Macroventuria	anomochaeta	PRJNA250579	SRR1587965
Magnaporthe	grisea	PRJNA269089	SRR1695911
Magnaporthe	oryzae	PRJDB2669	DRR001967
Magnaporthe	oryzae	PRJDB2912	DRR021448
Magnaporthe	oryzae	PRJNA143617	SRR306516
Magnaporthe	oryzae	PRJNA187047	SRR651979
Magnaporthe	oryzae	PRJNA187572	SRR653484
Magnaporthe	oryzae	PRJNA209870	SRR923948
Magnaporthe	oryzae	PRJNA223667	SRR1015598
Magnaporthe	oryzae	PRJNA245759	SRR1265026
Magnaporthe	oryzae	PRJNA259589	SRR1561422
Magnaporthe	oryzae	PRJNA260080	SRR1568067
Magnaporthe	oryzae	PRJNA273639	SRR1772453
Magnaporthe	oryzae	PRJNA288294	SRR2079616
Magnaporthe	oryzae	PRJNA301902	SRR2932784
Magnaporthe	oryzae	PRJNA312478	SRR3176886
Magnaporthe	oryzae	PRJNA322180	SRR3545708
Magnaporthe	oryzae	PRJNA52817	SRR081552
Magnaporthiopsis	incrustans	PRJNA269089	SRR1692485
Magnaporthiopsis	panicorum	PRJNA269089	SRR1695868
Magnaporthiopsis	poae	PRJNA48987	SRR051974
Magnaporthiopsis	rhizophila	PRJNA269089	SRR1695856
Massarina	eburnea	PRJNA250462	SRR1587358
Metarhizium	robertsii	PRJNA286035	SRR2054763
Microascus	trigonosporus	PRJNA259026	SRR4052567
Microdochium	bolleyi	PRJNA372857	SRR5487662
Microthyrium	microscopicum	PRJNA259047	SRR1587365
Monascus	purpureus	PRJNA204098	SRR492869
Monilinia	fructicola	PRJNA255662	SRR1521463
Morchella	conica	PRJNA250804	SRR1799172
Morchella	importuna	PRJNA372858	SRR5487664
Myceliophthora	thermophila	PRJNA137175	SRR101406
Myrothecium	inundatum	PRJNA259049	SRR4096435
Nakataea	oryzae	PRJNA269089	SRR1695857
Neofusicoccum	parvum	PRJNA336064	SRR3992649
Neurospora	crassa	PRJNA152849	SRR400659
Neurospora	crassa	PRJNA153791	SRR447484
Neurospora	crassa	PRJNA182734	SRR627947
Neurospora	crassa	PRJNA188720	SRR679736
Neurospora	crassa	PRJNA191575	SRR765751
Neurospora	crassa	PRJNA217182	SRR957218
Neurospora	crassa	PRJNA227035	SRR1025973
Neurospora	crassa	PRJNA230677	SRR1043589
Neurospora	crassa	PRJNA230720	SRR1043827
Neurospora	crassa	PRJNA232306	SRR1055985
Neurospora	crassa	PRJNA248256	SRR4175080
Neurospora	crassa	PRJNA250475	SRR1570816
Neurospora	crassa	PRJNA254459	SRR1538716
Neurospora	crassa	PRJNA256749	SRR5133932
Neurospora	crassa	PRJNA257279	SRR1534767
Neurospora	crassa	PRJNA258518	SRR1578070
Neurospora	crassa	PRJNA260043	SRR1562554
Neurospora	crassa	PRJNA262776	SRR1593998
Neurospora	crassa	PRJNA282545	SRR2036201
Neurospora	crassa	PRJNA282963	SRR2007029
Neurospora	crassa	PRJNA290152	SRR2105977
Neurospora	crassa	PRJNA303140	SRR2952641
Neurospora	crassa	PRJNA312794	SRR3181960
Neurospora	crassa	PRJNA314110	SRR5204538
Neurospora	crassa	PRJNA314494	SRR3207376
Neurospora	crassa	PRJNA324378	SRR3623688
Neurospora	crassa	PRJNA339581	SRR4045330
Neurospora	crassa	PRJNA347916	SRR4431501
Neurospora	crassa	PRJNA349561	SRR5065838
Neurospora	crassa	PRJNA352692	SRR5000482
Neurospora	crassa	PRJNA357766	SRR1588293
Neurospora	crassa	PRJNA378486	SRR5320490
Neurospora	crassa	PRJNA388208	SRR5621551
Neurospora	crassa	PRJNA72789	SRR341283
Neurospora	discreta	PRJNA257829	SRR1539773
Neurospora	tetrasperma	PRJNA257828	SRR1539785
Niesslia	exilis	PRJNA259055	SRR4061764
Oidiodendron	maius	PRJNA269503	SRR1695518
Omnidemptus	affinis	PRJNA269089	SRR1695873
Ophiobolus	disseminans	PRJNA250589	SRR1588061
Ophioceras	commune	PRJNA269089	SRR1695874
Ophioceras	dolichostomum	PRJNA269089	SRR1695875
Ophioceras	leptosporum	PRJNA269089	SRR1695877
Ophiocordyceps	sinensis	PRJNA271505	SRR1742983
Ophiocordyceps	sinensis	PRJNA292632	SRR2533613
Ophiocordyceps	sinensis	PRJNA308334	SRR3095647
Ophiocordyceps	sinensis	PRJNA325365	SRR3658816
Ophiocordyceps	sinensis	PRJNA376530	SRR5282569
Ophiocordyceps	sinensis	PRJNA382001	SRR5428527
Ophiocordyceps	unilateralis	PRJNA281955	SRR1986857
Ophiostoma	novo_ulmi	PRJNA260920	SRR2140676
Paecilomyces	hepiali	PRJNA203663	SRR900012
Paracoccidioides	lutzii	PRJNA297276	SRR2547555
Paraphaeosphaeria	sporulosa	PRJNA259139	SRR4063290
Passalora	fulva	PRJNA86753	SRR1171046
Penicillium	bilaiae	PRJNA373026	SRR5487470
Penicillium	bilaiae	PRJNA403282	SRR6031138
Penicillium	brasilianum	PRJEB7514	ERR677271
Penicillium	brevicompactum	PRJNA250741	SRR1801281
Penicillium	brevicompactum	PRJNA256758	SRR3502875
Penicillium	canescens	PRJNA373028	SRR5487465
Penicillium	capsulatum	PRJNA338896	SRR4031065
Penicillium	capsulatum	PRJNA339902	SRR4051963
Penicillium	chrysogenum	PRJNA270038	SRR1705825
Penicillium	chrysogenum	PRJNA287440	SRR2070795
Penicillium	chrysogenum	PRJNA288074	SRR2079293
Penicillium	chrysogenum	PRJNA320850	SRR3479402
Penicillium	chrysogenum	PRJNA353579	SRR5020747
Penicillium	digitatum	PRJNA254400	SRR1557148
Penicillium	digitatum	PRJNA352307	SRR4851221
Penicillium	expansum	PRJNA222879	SRR1508205
Penicillium	expansum	PRJNA314168	SRR3201551
Penicillium	expansum	PRJNA373025	SRR5487466
Penicillium	expansum	PRJNA403270	SRR6031084
Penicillium	fellutanum	PRJNA373029	SRR5487468
Penicillium	glabrum	PRJNA373027	SRR5487463
Penicillium	janthinellum	PRJNA250735	SRR1801286
Penicillium	janthinellum	PRJNA259826	SRR1639172
Penicillium	lanosocoeruleum	PRJNA250525	SRR1797397
Penicillium	oxalicum	PRJNA223338	SRR1022686
Penicillium	oxalicum	PRJNA285095	SRR2042781
Penicillium	oxalicum	PRJNA294261	SRR2217919
Penicillium	oxalicum	PRJNA299612	SRR2758969
Penicillium	oxalicum	PRJNA316645	SRR3308142
Penicillium	oxalicum	PRJNA317762	SRR3350644
Penicillium	oxalicum	PRJNA331129	SRR3948934
Penicillium	raistrickii	PRJNA250734	SRR1801283
Periconia	macrospinosa	PRJNA262386	SRR5153210
Pestalotiopsis	fici	PRJNA257381	SRR1535667
Pestalotiopsis	fici	PRJNA351926	SRR4767060
Pezoloma	ericae	PRJNA259018	SRR4051865
Phaeoacremonium	minimum	PRJNA279250	SRR1927072
Phaeomoniella	chlamydospora	PRJNA279250	SRR1927076
Phaeosphaeriaceae	sp.	PRJNA250758	SRR1587354
Phialocephala	scopiformis	PRJNA265599	SRR4063275
Phialocephala	subalpina	PRJEB12610	ERR1233862
Phialophora	americana	PRJNA325795	SRR2570630
Phomopsis	sp.	PRJNA376069	SRR5279398
Phyllosticta	citriasiana	PRJNA250394	SRR3314103
Plectania	melastoma	PRJNA372869	SRR5487549
Plectosphaerella	cucumerina	PRJNA259141	SRR4063267
Plenodomus	tracheiphilus	PRJNA259093	SRR3452797
Podospora	anserina	PRJNA313943	SRR3197700
Polyplosphaeria	fusca	PRJNA259053	SRR4061903
Pseudocercospora	fijiensis	PRJNA323552	SRR3593877
Pseudogymnoascus	destructans	PRJNA246154	SRR1270417
Pseudogymnoascus	destructans	PRJNA246155	SRR1270712
Pseudogymnoascus	destructans	PRJNA66121	SRR254216
Pseudohalonectria	lignicola	PRJNA269089	SRR1695878
Pseudomassariella	vexata	PRJNA372873	SRR5494126
Pseudophialophora	eragrostis	PRJNA269089	SRR1695880
Pseudophialophora	panicorum	PRJNA269089	SRR1695881
Pseudophialophora	schizachyrii	PRJNA269089	SRR1695882
Pseudosarcosoma	latahense	PRJNA372874	SRR5487621
Pseudovirgaria	hyperparasitica	PRJNA262391	SRR5165209
Pyrenochaeta	lycopersici	PRJNA202292	SRR851823
Pyrenochaeta	sp.	PRJNA259142	SRR4063377
Pyrenophora	teres	PRJEB18107	ERR1743401
Pyronema	omphalodes	PRJNA177769	SRR593254
Pyronema	omphalodes	PRJNA260620	SRR1571977
Reticulascus	tulasneorum	PRJNA310383	SRR3138063
Rhizina	undulata	PRJNA372875	SRR5495983
Rhizodiscina	lignyota	PRJNA250698	SRR1588057
Rutstroemia	firma	PRJNA372878	SRR5689333
Sarcoscypha	coccinea	PRJNA372879	SRR5487620
Sarocladium	strictum	PRJNA259144	SRR4063304
Sclerotinia	homoeocarpa	PRJNA167556	SRR515157
Sclerotinia	sclerotiorum	PRJNA261444	SRR1582469
Sclerotinia	sclerotiorum	PRJNA327437	SRR3734873
Sclerotinia	sclerotiorum	PRJNA362796	SRR5199360
Scopulariopsis	brevicaulis	PRJNA260949	SRR1578116
Setosphaeria	turcica	PRJNA250530	SRR1587420
Shiraia	bambusicola	PRJNA292353	SRR2153022
Shiraia	bambusicola	PRJNA323638	SRR3602718
Slopeiomyces	cylindrosporus	PRJNA269089	SRR1695908
Sordaria	macrospora	PRJNA148727	SRR364309
Sordaria	macrospora	PRJNA213728	SRR944971
Sphaerulina	populicola	PRJNA277053	SRR1797339
Sporormia	fimetaria	PRJNA250425	SRR1797186
Stagonospora	sp.	PRJNA259143	SRR4063378
Stanjemonium	grisellum	PRJNA259148	SRR4063396
Talaromyces	aculeatus	PRJNA250738	SRR1801282
Talaromyces	marneffei	PRJNA207279	SRR922412
Talaromyces	marneffei	PRJNA212740	SRR941608
Talaromyces	marneffei	PRJNA251718	SRR1514345
Talaromyces	purpureogenus	PRJNA276974	SRR1824012
Teratosphaeria	nubilosa	PRJNA259048	SRR4061811
Terfezia	boudieri	PRJNA258988	SRR4051876
Thelebolus	microsporus	PRJNA372886	SRR5487623
Thermomyces	lanuginosus	PRJNA213840	SRR946591
Thermomyces	lanuginosus	PRJNA286684	SRR2059702
Thermothelomyces	heterothallica	PRJNA373016	SRR5487449
Thielavia	antarctica	PRJNA250591	SRR3439670
Thielavia	appendiculata	PRJNA250578	SRR3439582
Thielavia	arenaria	PRJNA250583	SRR3439600
Thielavia	hyrcaniae	PRJNA250619	SRR3439602
Thielavia	subthermophila	PRJNA385082	SRR5527128
Thielavia	terrestris	PRJNA137175	SRR101413
Thozetella	spPMI491	PRJNA250757	SRR1587362
Togninia	minima	PRJNA270932	SRR1729158
Tolypocladium	inflatum	PRJNA385765	SRR5515128
Tolypocladium	ophioglossoides	PRJNA292830	SRR2179765
Tothia	fuscella	PRJNA250692	SRR3439940
Trematosphaeria	pertusa	PRJNA250571	SRR1588067
Trichodelitschia	bisporula	PRJNA259056	SRR4061759
Trichoderma	asperellum	PRJNA207877	SRR394065
Trichoderma	asperellum	PRJNA261111	SRR1575447
Trichoderma	asperellum	PRJNA279109	SRR1926139
Trichoderma	atroviride	PRJNA310123	SRR2230025
Trichoderma	atroviride	PRJNA336083	SRR3995592
Trichoderma	brevicompactum	PRJNA183441	SRR630525
Trichoderma	citrinoviride	PRJNA291665	SRR2148793
Trichoderma	citrinoviride	PRJNA304029	SRR2961293
Trichoderma	harzianum	PRJNA175485	SRR579379
Trichoderma	harzianum	PRJNA207867	SRR387795
Trichoderma	harzianum	PRJNA216008	SRR976276;SRR976277;SRR976278
Trichoderma	harzianum	PRJNA272748	SRR1765897
Trichoderma	longibrachiatum	PRJNA207876	SRR391286
Trichoderma	longibrachiatum	PRJNA242904	SRR1207063
Trichoderma	reesei	PRJNA213530	SRR944617
Trichoderma	reesei	PRJNA230357	SRR1045101
Trichoderma	reesei	PRJNA232512	SRR1057954
Trichoderma	reesei	PRJNA246360	SRR1273834
Trichoderma	reesei	PRJNA255678	SRR1520706
Trichoderma	reesei	PRJNA278361	SRR1916249
Trichoderma	reesei	PRJNA278646	SRR1917215
Trichoderma	reesei	PRJNA282359	SRR1997914
Trichoderma	reesei	PRJNA293671	SRR2192595
Trichoderma	reesei	PRJNA320850	SRR3479383
Trichoderma	reesei	PRJNA372889	SRR5506695
Trichophyton	rubrum	PRJNA276016	SRR1812769
Trichophyton	rubrum	PRJNA276019	SRR1812771
Trichophyton	rubrum	PRJNA276041	SRR1812893
Trichophyton	rubrum	PRJNA276042	SRR1812894
Trichophyton	rubrum	PRJNA88099	SRR1596318
Trinosporium	guianense	PRJNA258710	SRR4125813
Tuber	borchii	PRJNA384618	SRR5623538
Tuber	melanosporum	PRJNA214782	SRR1237938
Usnea	florida	PRJNA372893	SRR5489198
Ustilaginoidea	virens	PRJNA242493	SRR1203995
Ustilaginoidea	virens	PRJNA344467	SRR4296235
Valetoniellopsis	laxa	PRJNA259051	SRR4061781
Valsa	mali	PRJNA232503	SRR1060361
Venturia	inaequalis	PRJNA292699	SRR2164202
Verruconis	gallopava	PRJNA325802	SRR2570631
Verticillium	dahliae	PRJNA169154	SRR575673
Verticillium	dahliae	PRJNA196692	SRR824366
Verticillium	dahliae	PRJNA208120	SRR1232601
Verticillium	dahliae	PRJNA288926	SRR2087158
Verticillium	dahliae	PRJNA381107	SRR5440696
Verticillium	longisporum	PRJNA308558	SRR3102592
Verticillium	nonalfalfae	PRJNA283258	SRR2012820
Westerdykella	ornata	PRJNA250582	SRR1588066
Xenopyricularia	zizaniicola	PRJNA269089	SRR1695886
Xylaria	sp	PRJNA322570	SRR3576304
Xylaria	striata	PRJNA304370	SRR2962744
Xylona	heveae	PRJNA250632	SRR1798062
Zymoseptoria	ardabiliae	PRJNA259097	SRR4097075
Zymoseptoria	ardabiliae	PRJNA277174	SRR1822499
Zymoseptoria	brevis	PRJNA277175	SRR1822514
Zymoseptoria	pseudotritici	PRJNA277173	SRR1822493
Zymoseptoria	tritici	PRJEB8798	ERR789231
Zymoseptoria	tritici	PRJNA179083	SRR612175
Zymoseptoria	tritici	PRJNA237967	SRR1167717
Zymoseptoria	tritici	PRJNA253135	SRR1427070
