# Supplementary material for: Hiding in plain sight: New virus genomes discovered via a systematic analysis of fungal public transcriptomes
Source: PLoS One. 2019 Jul 24;14(7):e0219207. doi: 10.1371/journal.pone.0219207 (PMC6655640; doi:10.1371/journal.pone.0219207)
Supplement: S2 Table — Last column notes the family or genus of the mycovirus. (XLSX) [file pone.0219207.s013.xlsx]

## Sheet: Accession IDs
Table S2: Name and Accession IDs of mycoviruses related to those identified in this study
Virus Name	Virus Abbrev.	NCBI ID	Used for analysis of:
Alternaria longipes dsRNA virus 1	AlV1-HN28	YP_009052469.1	Non-segmented viruses
Beauveria bassiana RNA virus 1	BbV1	YP_009154711.1	Non-segmented viruses
Beauveria bassiana RNA virus 1	BbV1-A24	AKC57301.1	Non-segmented viruses
Penicillium janczewskii Beauveria bassiana-like virus 1	PjbblV1	ALO50135.1	Non-segmented viruses
Ustilaginoidea virens unassigned RNA virus HNND-1	UvV-HNND1	YP_009154709.1	Non-segmented viruses
Alternaria alternata virus 1	AaV1	YP_001976142	Alternaviridae
Aspergillus foetidus dsRNA mycovirus	AfdsV	YP_007353985	Alternaviridae
Fusarium poae alternavirus 1	FpAV1	NC_030883.1	Alternaviridae
Fusarium graminearum alternavirus 1	FgAV1	YP_009449439	Alternaviridae
Aspergillus (niger) mycovirus 341	AnMV341	ABX79997	Alternaviridae
Aspergillus fumigatus chrysovirus	AfCV	FN178512,FN178513,FN178514,FN178515	Chrysoviridae
Penicillium chrysogenum virus	PcCV	AF296439,AF296440,AF296441,AF296442	Chrysoviridae
Verticillium dahliae chrysovirus 1	VdCV1	HM004067,HM004068,HM004069,HM004070	Chrysoviridae
Cryphonectria nitschkei chrysovirus 1	CnCV1	GQ290649,GQ290645,HM013825,HM013826	Chrysoviridae
Amasya cherry disease associated chrysovirus	AcdaCV	AJ781166,AJ781165,AJ781164,AJ781163	Chrysoviridae
Helminthosporium victoriae 145S virus	HvV145S	AF297176,AF297177,AF297178,AF297179	Chrysoviridae
Isaria javanica chrysovirus 1	IjCV1	KX898416,KX898417,KX898418,KX898419	Chrysoviridae
Macrophomina phaseolina chrysovirus 1	MpCV1	KP900886,KP900887,KP900888,KP900889	Chrysoviridae
Colletotrichum gloeosporioides chrysovirus 1	CgCV1	KT581957,KT581958,KT581959	Chrysoviridae
Wuhan insect virus 26	WiV26	KX882983.1	Totivirus
Xanthophyllomyces dendrorhous virus L1A	XdVL1A	JN997472.1	Totivirus
Xanthophyllomyces dendrorhous virus L1b	XdVL1b	JN997473.1	Totivirus
Red clover powdery mildew-associated totivirus 3	RcpmaTV3	LC075488.1	Totivirus
Tuber aestivum virus 1	TaV1	HQ158596.1	Totivirus
Saccharomyces cerevisiae virus L-A	ScLAV	J04692.1	Totivirus
Saccharomyces kudriavzevii virus L-A1	SkVLA1	KX601068.1	Totivirus
Botryotinia fuckeliana totivirus 1	BfTV1	AM491608.1	Victorivirus
Magnaporthe oryzae virus 2	MoV2	AB300379.1	Victorivirus
Alternaria arborescens victorivirus 1	AaVV1	LC086813.1	Victorivirus
Fusarium poae victorivirus 1	FpVV1	LC150610.1	Victorivirus
Gremmeniella abietina RNA virus L2	GaRV-L2	AY615210.1	Victorivirus
Magnaporthe oryzae virus 3	MoV3	KP893140.1	Victorivirus
Nigrospora oryzae victorivirus 1	NoVV1	KT428155.1	Victorivirus
Penicillium aurantiogriseum totivirus 1	PaTV1	KT592305.1	Victorivirus
Penicillium digitatum virus 1	PdTV1	KU933932.1	Victorivirus
Phomopsis vexans RNA virus	PvRV	KP090346.1	Victorivirus
Sclerotinia nivalis victorivirus 1	SnVV1	KT365894.1	Victorivirus
Ustilaginoidea virens RNA virus 3	UvV3	KF791042.1	Victorivirus
Ustilaginoidea virens RNA virus 5	UvV5	KT188753.1	Victorivirus
Aspergillus foetidus slow virus 1	AfSV1	HE588147.1	Victorivirus
Beauveria bassiana victorivirus 1	BbVV1	HE572591.1	Victorivirus
Coniothyrium minitans RNA virus	CmRV	AF527633.1	Victorivirus
Epichloe festucae virus 1	EfV1	AM261427.1	Victorivirus
Gremmeniella abietina RNA virus L1	GaRV-L1	AF337175.1	Victorivirus
Helicobasidium mompa totivirus 1-17	HmTV1-17	AB085814.1	Victorivirus
Helminthosporium victoriae virus 190S	HvV190S	U41345.2	Victorivirus
Magnaporthe oryzae virus 1	MoV1	AB176964.1	Victorivirus
Rosellinia necatrix victorivirus 1	RnVV1	AB742454.1	Victorivirus
Sphaeropsis sapinea RNA virus 1	SsRV1	AF038665.1	Victorivirus
Sphaeropsis sapinea RNA virus 2	SsRV2	AF039080.1	Victorivirus
Tolypocladium cylindrosporum virus 1	TcV1	FR750562.1	Victorivirus
Beet cryptic virus 1	BcV1	ACA81389.1	Alphapartitivirus
Carrot cryptic virus	CcV	ACL93278.1	Alphapartitivirus
Amasya cherry disease-associated mycovirus	AcdaV	CAG77604.1	Alphapartitivirus
Cherry chlorotic rusty spot associated partitivirus	CcspaPV	CAH03668.1	Alphapartitivirus
Chondrostereum purpureum cryptic virus 1	CpcV1	CAQ53729.1	Alphapartitivirus
Flammulina velutipes browning virus	FvbV	BAH56481.1	Alphapartitivirus
Heterobasidion (annosum) partitivirus 12	HaPV12	AHL25151.1	Alphapartitivirus
Heterobasidion (annosum) partitivirus 13	HaPV13	AHL25153.1	Alphapartitivirus
Heterobasidion (parviporum) partitivirus 15	HpPV15	AHL25162.1	Alphapartitivirus
Heterobasidion (ecrustosum) partitivirus 3	HePV3	ACO37245.1	Alphapartitivirus
Rosellinia necatrix partitivirus 2	RnPV2	BAM78602.1	Alphapartitivirus
Podosphaera prunicola partitivirus 3	PpPV3	ATS94413.1	Alphapartitivirus
Vicia cryptic virus	VcV	AAX39023.1	Alphapartitivirus
White clover cryptic virus 1	WccV1	AAU14888.1	Alphapartitivirus
Raphanus sativus cryptic virus 1	RscV1	AAX51289.2	Alphapartitivirus
Diuris pendunculata cryptic virus	DpcV	AFQ95555.1	Alphapartitivirus
Dill cryptic virus 1	DcV1	AGY36136.1	Alphapartitivirus
Red clover cryptic virus 1	RccV1	AGY36138.1	Alphapartitivirus
Rhizoctonia solani dsRNA virus 2	RsV2	AGY54938.1	Alphapartitivirus
Arabidopsis halleri partitivirus 1	AhPV1	BAV56959.1	Alphapartitivirus
Rose partitivirus	RPV	ANQ45203.1	Alphapartitivirus
Rosellinia necatrix partitivirus 7	RnPV7	BAT32942.1	Alphapartitivirus
Atkinsonella hypoxylon virus	AhV	AAA61829.1	Betapartitivirus
Cannabis (sativa) cryptic virus	CscV	AET80948.1	Betapartitivirus
Ceratocystis resinifera virus 1	CrV1	AAU26069.1	Betapartitivirus
Crimson clover cryptic virus 2	CccV2	AGJ83769.1	Betapartitivirus
Cucurbitaria piceae virus 1	CpV1	ALT08065.1	Betapartitivirus
Dill cryptic virus 2	DcV2	AGJ83771.1	Betapartitivirus
Fusarium poae virus 1-A11	FpV1-A11	AAC98734.1	Betapartitivirus
Fusarium poae virus 1-240374	FpV1-240374	YP_009272951.1	Betapartitivirus
Heterobasidion (parviporum) partitivirus 2	HpPV2	ADL66905.1	Betapartitivirus
Heterobasidion (parviporum) partitivirus 7	HpPV7	AEX87907.1	Betapartitivirus
Heterobasidion (irregulare) partitivirus 8	HiPV8	AFW17810.1	Betapartitivirus
Heterobasidion annosum P-type partitivirus	HaPPV	AAL79540.1	Betapartitivirus
Hop trefoil cryptic virus 2	HtcV2	AGJ83767.1	Betapartitivirus
Lentinula edodes partitivirus 1	LePV1	AQS27950.1	Betapartitivirus
Pleurotus ostreatus virus 1	PoV1	AAT07072.1	Betapartitivirus
Primula malacoides virus China/Mar2007	PmV2007	ABW82141.1	Betapartitivirus
Podosphaera prunicola partitivirus 4	PpPV4	ATS94415.1	Betapartitivirus
Red clover cryptic virus 2	RccV2	AGJ83765.1	Betapartitivirus
Rhizoctonia solani virus 717	RsV717	AAF22160.1	Betapartitivirus
Rosellinia necatrix partitivirus 1-W8	RnPV1-W8	BAD98237.1	Betapartitivirus
White clover cryptic virus 2	WccV2	AGJ83763.1	Betapartitivirus
Sclerotinia sclerotiorum partitivirus 1	SsPV1	AFR78160.1	Betapartitivirus
Rosellinia necatrix partitivirus 6	RnPV6	BAT24479.1	Betapartitivirus
Fusarium poae partitivirus 2	FpPV2	BAV56299.1	Betapartitivirus
Alternaria alternata partitivirus 1	AaPV1	KY352402	Zetapartitivirus
Botryosphaeria dothidea partitivirus 1	BdPV1	AGZ84316.1	Zetapartitivirus
Aspergillus ochraceous virus	AoV	ABV30675.1	Gammapartitivirus
Beauveria bassiana partitivirus 1	BbPV1	CUS18591.1	Gammapartitivirus
Botryotinia fuckeliana partitivirus 1	BfPV1	YP_001686789.1	Gammapartitivirus
Discula destructiva virus 1	DdV1	AAG59816.1	Gammapartitivirus
Discula destructiva virus 2	DdV2	AAK59379.1	Gammapartitivirus
Fusarium solani virus 1	FsV1	BAA09520.1	Gammapartitivirus
Gremmeniella abietina RNA virus MS1	GaVMS1	AAM12240.1	Gammapartitivirus
Ophiostoma (himal-ulmi) partitivirus 1	OhuPV1	CAJ31886.1	Gammapartitivirus
Penicillium stoloniferum virus F	PsVF	AAU95758.1	Gammapartitivirus
Penicillium stoloniferum virus S	PsVS	AAN86834.2	Gammapartitivirus
Pseudogymnoascus destructans partitivirus-pa	PdPVpa	YP_009259752.1	Gammapartitivirus
Ustilaginoidea virens partitivirus	UvPV	AGO04402.1	Gammapartitivirus
Aspergillus fumigatus partitivirus-1	AfPV1	CAY25801.2	Gammapartitivirus
Colletotrichum acutatum RNA virus 1	CaRV1	AGL42312.1	Gammapartitivirus
Ustilaginoidea virens partitivirus 2	UvPV2	AGR45851.1	Gammapartitivirus
Verticillium dahliae partitivirus 1	VdPV1	AGI52210.1	Gammapartitivirus
Penicillium aurantiogriseum partitivirus 1	PaPV1	ALO50131.1	Gammapartitivirus
Penicillium aurantiogriseum partiti-like virus	PaPlV1	YP_009182157	Epsilonpartitivirus
Rhizoctonia solani dsRNA virus 5	RsRV5	AVP26802	Epsilonpartitivirus
Beihai barnacle virus 12	BbV12	YP_009333370	Epsilonpartitivirus
Wuhan cricket virus 2	WcV2	YP_009345133	Epsilonpartitivirus
Hubei partiti-like virus 11	HplV11	YP_009329874	Epsilonpartitivirus
Rhizoctonia solani endornavirus 2	RsEV2	KT823701.1	Alphaendornavirus
Ceratobasidium endornavirus A	CEVA	KX355142.1	Alphaendornavirus
Alternaria brassicicola betaendornavirus 1	AbEV1	KP239989.1	Betaendornavirus
Gremmeniella abietina betaendornavirus 1	GaRVXL1	DQ399289.1	Betaendornavirus
Sclerotinia sclerotiorum endornavirus 2	SsEV2	KU299046.1	Betaendornavirus
Tuber aestivum betaendornavirus	TaEV1	HQ380014.1	Betaendornavirus
Botrytis cinerea endornavirus 1	BcEV1	KU923747.1	Betaendornavirus
Rosellinia necatrix endornavirus 1	RnEV1	LC076696.1	Betaendornavirus
Sclerotinia sclerotiorum endornavirus 1	SsEV1	NC_021706.1	Betaendornavirus
Diaporthe ambigua RNA virus 1	DaRV1	NP_037581	Ambiguiviridae
Magnaporthe oryzae RNA virus	MoRV	YP_009115495	Ambiguiviridae
Soybean leaf-associated ssRNA virus 1	SlassV1	ALM62232	Ambiguiviridae
Soybean leaf-associated ssRNA virus 2	SlassV2	ALM62236	Ambiguiviridae
Verticillium dahliae RNA virus	VdRV1	KY563741	Ambiguiviridae
Sclerotinia sclerotiorum umbra-like virus 1	SsUlV1	YP_009253998	Ambiguiviridae
Olive mild mosaic virus; gp1 == fusion (HP-RdRP)	OmMV	ANC98943.1	Ambiguiviridae
Tobacco necrosis virus A	TnVA	ASV49764.1	Ambiguiviridae
Olive latent virus 1	OlV1	AAZ43261.1	Ambiguiviridae
Maize chlorotic mottle virus	McMV	ATY93269.1	Ambiguiviridae
Rosa rugosa leaf distortion virus	RrldV	YP_007501034.1	Ambiguiviridae
Pelargonium flower break virus	PfbV	ABB79925.1	Ambiguiviridae
Hubei tombus-like virus 12	HtlV12	YP_009336735.1	Ambiguiviridae
Beihai tombus-like virus 8	BtlV8	NC_032951.1	Ambiguiviridae
Wenling tombus-like virus 1	WtlV1	NC_033043.1	Ambiguiviridae
Beihai tombus-like virus 7	BtlV7	YP_009337688.1	Ambiguiviridae
Beihai tombus-like virus 5	BtlV5	NC_033250.1	Ambiguiviridae
Aspergillus foetidus slow virus 2	AfSV2	CCD33025	Yadokariviridae
Penicillium aurantiogriseum foetidus-like virus	PaFlV	YP_009182156	Yadokariviridae
Yado-kari virus 1 (Rosellinia necatrix mycovirus 2-W1032/S6)	YkV1	BAT50982	Yadokariviridae
Fusarium poae mycovirus 2	FpMV2	YP_009272910	Yadokariviridae
Pig calicivirus NC-USA	PcV	ADG27878	Yadokariviridae
Norwalk-like virus	NlV	ADF45588	Yadokariviridae
Broad bean wilt virus 2	BbWV2	BAB18312	Yadokariviridae
Rabbit hemorrhagic disease virus	RHDV	AAA47285	Yadokariviridae
Sapovirus (Hu/Dresden/pJG-Sap01/DE)	SV-Hu	AAU09265	Yadokariviridae
Phomopsis longicolla RNA virus 1	PlRV1	YP_009345044.1	Ourmia-like virus
Botrytis ourmia-like virus HAZ2-3	BOlV	YP_009182165.1	Ourmia-like virus
Soybean leaf-associated ourmiavirus 1	SlaOV1	ALM62238.1	Ourmia-like virus
Magnaporthe oryzae ourmia-like virus	MoOlV	SBQ28480.1	Ourmia-like virus
Cassava virus C	CvC	YP_003104770.1	Ourmia-like virus
Epirus cherry virus	EcV	YP_002019754.1	Ourmia-like virus
Ourmia melon virus	OmV	YP_002019757.1	Ourmia-like virus
Grapevine associated narnavirus-1 HAZ1-4	GaNV1	YP_009182162.1	Mitovirus
Cryphonectria parasitica mitovirus 1-NB631	CpMV1-NB631	NP_660174.1	Mitovirus
Buergenerula spartinae mitovirus 1	BsMV1	AHY03257.1	Mitovirus
Sclerotinia sclerotiorum mitovirus 7	SsMV7	AHF48623.1	Mitovirus
Rhizoctonia solani mitovirus 11	RsMV11	ALD89116.1	Mitovirus
Rhizoctonia solani mitovirus 2	RsMV2	ALD89121.1	Mitovirus
Botrytis cinerea mitovirus 2 HAZ1-2	BcMV2	NC_028471.1	Mitovirus
Sclerotinia sclerotiorum mitovirus 5	SsMV5	KJ462510.1	Mitovirus
Sclerotinia sclerotiorum mitovirus 1	SsMV1	JQ013377.1	Mitovirus
Ophiostoma mitovirus 5	OnuMV5	NC_004053.1	Mitovirus
Neofusicoccum luteum mitovirus 1	NlMV1	NC_035114.1	Mitovirus
Loramyces juncicola mitovirus 1	1LjMV1	PRJNA372853	Mitovirus
Sclerotinia sclerotiorum mitovirus 6	SsMV6	KF913881.1	Mitovirus
Cryphonectria cubensis mitovirus 1a	CcMV1a	AY328476.1	Mitovirus
Hymenoscyphus fraxineus mitovirus 1	HfMV1	KT809403.1	Mitovirus
Sclerotinia sclerotiorum mitovirus 15	SsMV15	KF913890.1	Mitovirus
Sclerotinia sclerotiorum mitovirus 9	SsMV9	KF913884.1	Mitovirus
Cryphonectria hypovirus 1	CHV1	ATZ76109.1	Alphahypovirus
Cryphonectria hypovirus 2	CHV2	NP_613266.1	Alphahypovirus
Fusarium graminearum hypovirus 1	FgHV1	YP_009011065.1	Alphahypovirus
Rosellinia necatrix hypovirus 2	RnHV2	BBB86794.1	Alphahypovirus
Fusarium langsethiae hypovirus 1	FlHV1	YP_009330037.1	Alphahypovirus
Fusarium graminearum hypovirus 2	FgHV2	YP_009130646.1	Alphahypovirus
Fusarium poae hypovirus 1	FpHV1	BAV56305.1	Alphahypovirus
Rosellinia necatrix hypovirus 1	RnHV1	YP_009448196.1	Alphahypovirus
Cryphonectria hypovirus 4	CHV4	YP_138519.1	Betahypovirus
Valsa ceratosperma hypovirus 1	VcHV1	YP_005476604.1	Betahypovirus
Phomopsis longicolla hypovirus	PlHV	YP_009051683.1	Betahypovirus
Cryphonectria hypovirus 3	CHV3	NP_051710.1	Betahypovirus
Sclerotinia sclerotiorum hypovirus 1	SsHV1	YP_004782527.1	Betahypovirus
Fusarium graminearum dsRNA mycovirus-1	FgV1	NC_006937	Fusariviridae
Fusarium poae fusarivirus 1	FpFV1	NC_030868	Fusariviridae
Macrophomina phaseolina single-stranded RNA virus 1	MpssV1	KP900890	Fusariviridae
Neofusicoccum luteum fusarivirus 1	NfFV1	ARO52688	Fusariviridae
Penicillium aurantiogriseum fusarivirus 1	PaFV1	NC_028467	Fusariviridae
Penicillium roqueforti ssRNA mycovirus 1	PrssV1	NC_024699	Fusariviridae
Pleospora typhicola fusarivirus 1	PtFV1	NC_028470	Fusariviridae
Rosellinia necatrix fusarivirus 1	RnFV1	NC_024485	Fusariviridae
Sodiomyces alkalinus fusarivirus 1	SaFV1	APC23179	Fusariviridae
Alternaria brassicicola fusarivirus 1	AbFV1	NC_029056	Fusariviridae
Nigrospora oryzae fusarivirus 1	NoFV1	NC_031960	Fusariviridae
Sclerotinia sclerotiorum fusarivirus 1	SsFV1	NC_027208	Fusariviridae
Macrophomina phaseolina tobamo-like virus 1	MpTlV1	NC_025674.1	Tobamo-like
Podosphaera prunicola tobamo-like virus 1	PpTlV1	KY420046.1	Tobamo-like
Sclerotinia sclerotiorum RNA virus L	SsRVL	ACE88957.1	MiRV1
Rhizoctonia solani RNA virus 1	RsRV1	ANR02702	MiRV1
Rhizoctonia solani RNA virus 2	RsRV2	ANR02701	MiRV1
Rhizoctonia solani RNA virus 3	RsRV3	ANR02700	MiRV1
Potato Virus Y	PVY	ARI46497.1	Outgroup (various)
Tobacco Mosaic Virus	TMV	NP_597747.1	Outgroup (various)
Simian Rotavirus A	SRVA	P22678.1	Outgroup (various)
